# Supplementary material for: Practical and Durable Flexible Strain Sensors Based on Conductive Carbon Black and Silicone Blends for Large Scale Motion Monitoring Applications
Source: Sensors (Basel). 2019 Oct 19;19(20):4553. doi: 10.3390/s19204553 (PMC6848929; doi:10.3390/s19204553)
Supplement: Supplementary file 1 [file sensors-19-04553-s001.zip]

Archive with 1 entries (1 files):
- sensors-585852.mp4
